# Supplementary material for: Multi-antigen intranasal vaccine protects against challenge with sarbecoviruses and prevents transmission in hamsters
Source: Nat Commun. 2024 Jul 23;15:6193. doi: 10.1038/s41467-024-50133-2 (PMC11266618; doi:10.1038/s41467-024-50133-2)
Supplement: Supplementary file 4 — Source Data [file 41467_2024_50133_MOESM4_ESM.xlsx]

## Sheet: Fig.1C
	Figure 1C: IgG ELISA-Serum
	Control*	Full spike- α*	Full spike- β*	Full spike- γ*	Full spike- δ*	Full spike- o*	RBD- α*	RBD- β*
	50	16000	256000	128000	32000	64000	25600	12800
	50	4000	128000	128000	32000	64000	6400	25600
	50	4000	32000	32000	8000	16000	1600	3200
	50	8000	32000	16000	8000	32000	3200	800
		8000	64000	32000	64000	32000	6400	6400
	*Endpoint titer

## Sheet: Fig.1D
	Figure 1D: IgG ELISA-BALF
	Control*	Full spike- β*	Full spike- δ*
	2.5	640	20
	2.5	160	10
	2.5	80	5
	2.5	40	5
		160	40
	*Endpoint titer

## Sheet: Fig.1E
	Figure 1E: IgA ELISA-Serum
	Control*	Full spike- α*	Full spike- β*	Full spike- δ*	Full spike- o*
	40	160	1280	1280	1280
	40	320	1280	640	1280
	40	160	320	640	640
	40	80	160	160	40
		640	2560	2560	1280
	*Endpoint titer

## Sheet: Fig.1F
	Figure 1F: IgA ELISA-BALF
	Control*	Full spike- δ*
	1.1	8
	1	4
	1	4
	1	1
	1	16
	*Endpoint titer

## Sheet: Fig.1G
	Figure 1G: ELISPOT (Spleen)-IFNγ & IL4
			Control*					NanoSTING-S*
	IFN-γ	All peptides	0	10	0	13.3		300	226.7	60	136.7	230
		Mutation- Specific peptides	53.3	76.7	70	93.3		136.7	103.3	123.3	110	100
	IL4	All peptides	23	47	53	60		190	223	140	63	110
	*Corrected spots/10E6 cells

## Sheet: Fig.1H
	Figure 1H: ELISPOT (Lung)-IFN-γ & IL4
			Control*					NanoSTING-S*
	IFN-γ	All peptides	27	0	0	0		937	873	130	193	340
		Mutation- specific peptides	87	87	63	100		297	210	123	93	110
	IL4	All peptides	0	7	17	20		60	97	77	43	30
	*Corrected spots/10E6 cells

## Sheet: Fig.1J
	Figure 1J: % Body weight change
	Days since challenge	No challenge*					PBS*					NanoSTING-S*
	0	0	0	0			0	0	0	0	0	0	0	0	0	0
	1	0.531915	1.2987	0			-3.2967	-6.97674	-2.89017	-1.69492	-3.61446	-1.78571	-1.33333	-1.89873	-3.10559	-1.3245
	2	0.531915	-1.94805	1			-3.84615	-9.88372	-5.78035	-4.51977	-3.61446	-1.78571	-2	-1.89873	-3.10559	-0.66225
	3	0	-2.5974	3.5			-1.64835	-13.9535	-9.24855	-5.08475	-3.01205	-2.38095	-2.66667	-1.89873	-4.34783	0
	4	2.65957	-0.64935	2			1.64835	-15.6977	-10.4046	-2.25989	0	-1.19048	0	0	-3.10559	-0.66225
	5	3.19149	0	2.5			-1.0989	-16.8605	-11.5607	-5.08475	-3.61446	-0.59524	0.666667	0.632911	-4.96894	0.662252
	6	3.7234	0.649351	3			-3.84615	-13.9535	-10.9827	-6.21469	-6.62651	0	1.33333	1.26582	-3.72671	1.3245
	*Weight change (%)

## Sheet: Fig.1K
	Figure 1K: Viral titers-Lung
	No challenge*	Day 2- PBS*	Day 2- NanoSTING-S*	Day 6- PBS*	Day 6- NanoSTING-S*
	0.7	5.5	2.3	3	0.7
	0.7	4.7	3.3	2.5	0.7
	0.7	5.5	2.5	2.5	0.7
		6	3	4	0.7
		5.7	2.5	2.5	0.7
	*Log10(CCID50/ml)

## Sheet: Fig.1L
	Figure 1L: Viral titers-Nasal titers
	No challenge*	Day 2- PBS*	Day 2- NanoSTING-S*	Day 6- PBS*	Day 6- NanoSTING-S*
	0.7	6.5	4.3	5.3	2.3
	0.7	6.3	4	4	3.7
	0.7	6.5	3.7	5	2.3
		6.3	3.5	4.5	2.5
		6.5	3.7	4.3	0.7
	*Log10(CCID50/ml)

## Sheet: Fig.1M
	Figure 1M: Lung pathology (Raw H & E) images-PBS & NanoSTING-S
		PBS-10X						PBS-20X
	NanoSTING-10X						NanoSTING-20X

[truncated: 82 more sheets: Fig.1N, Fig.2B, Fig.2C, Fig.2D, Fig.3B, Fig.3C, Fig.3D, Fig.3E, Fig.3F, Fig.3G, Fig.3I, Fig.3J, Fig.3K, Fig.3L, Fig.3M, Fig.4B, Fig.4C, Fig.4D, Fig.4F, Fig.4G …]
